# Supplementary material for: Evolution of an Epigenetic Gene Ensemble within the Genus Anopheles
Source: Genome Biol Evol. 2015 Feb 26;7(3):901–15. doi: 10.1093/gbe/evv041 (PMC5322554; doi:10.1093/gbe/evv041)
Supplement: Supplementary Data [file supp_evv041_Supp_File_2.xlsx]

## Sheet: Expression Classes
Expression Classification of An. gambiae and D. melanogaster Epigenetic Modifiers
D.mel GENE NAME	FINAL An. gam AGAP	H/L Dmel	H/L Gambiae	Equal/No
Acf1	AGAP000668			0
Ada2b	AGAP003109			0
Arp5	AGAP004488			0
Arp8	AGAP010671			0
Art4	AGAP003923			0
Ash1	AGAP001535			0
Atac3	AGAP006384			0		Genes That Are The Same Low Group			77
ball	AGAP001933			0		Genes That Are The Same High Group			42
Bre1	AGAP007335			0		Genes That Are In Different Groups			50
Cap-G	AGAP007568			0
CC1	AGAP002260			0
CC14	AGAP011684, AGAP000725			0
CC15	AGAP012120			0
CC16	AGAP009657			0
CC24	AGAP005201			0
CC27	AGAP002241			0
CC28	AGAP006392			0
CC9	AGAP002303			0
CG10395	AGAP006175			0
CG18004	AGAP001031			0
CG8677	AGAP001386			0
Chm	AGAP009676			0
Chrac-14	AGAP012825, AGAP005051			0
CoRest	AGAP002488			0
CTCF	AGAP005555			0
E(bx)	AGAP006133			0
E(Pc)	AGAP008026			0
ECR	AGAP012211			0
egg	AGAP007978			0
Esc	AGAP008550			0
Escl	AGAP008550			0
G9a	AGAP003013			0
Gcn5	AGAP004434			0
gpp	AGAP003282			0
Hcf	AGAP004774			0
HDAC4	AGAP000410			0
Hmt4-20	AGAP000042			0
HP1D	AGAP009444			0
HP1e	AGAP004723			0
HP6	AGAP004723			0
Ino80	AGAP005035			0
JHDM2	AGAP002682			0
JIGR2	AGAP006800			0
JIL-1	AGAP006094			0
Kdm2	AGAP001895			0
Kdm4A	AGAP011180			0
Mes-4	AGAP004656			0
MLE	AGAP006599			0
Mnn1	AGAP008130			0
MNT	AGAP013301			0
Mt2	AGAP004101, AGAP012836			0
Ncoa6	AGAP007771			0
nej	AGAP000029			0
not	AGAP012119			0
Orc2	AGAP000474			0
piwi	AGAP009509			0
Psc	AGAP006403			0
Ptip	AGAP001710			0
Rif1	AGAP010393			0
SA	AGAP006998			0
SBP2	AGAP002276			0
Set1	AGAP002246			0
Set2	AGAP011688			0
simj	AGAP005619			0
Su(var)3-3	AGAP011661			0
Su(z)12	AGAP011881			0
Su(z)2	AGAP006402			0
SuUR	AGAP005819			0
Taf1	AGAP003882			0
tefu	AGAP009632			0
Tip60	AGAP001539			0
Trl	AGAP011583			0
Trr	AGAP011192			0
Trx	AGAP002741			0
Utx	AGAP008509			0
vtd	AGAP004560			0
wda	AGAP003524			0
Ada2a	AGAP003109		1	1
Art8	AGAP008846		1	1
Asf1	AGAP005920		1	1
Ash2	AGAP003705		1	1
Atf-2	AGAP008416		1	1
CC10	AGAP007626		1	1
CC11	AGAP008111		1	1
CC12	AGAP009822		1	1
CC19	AGAP002216		1	1
CC20	AGAP011847		1	1
CC30	AGAP009349	1	0	1
CDK7	AGAP002646		1	1
Cfp1	AGAP004704		1	1
Chrac-16	AGAP007481		1	1
CYP33	AGAP009810		1	1
Dik	AGAP010459		1	1
DMAP1	AGAP007387		1	1
DSP1	AGAP000005		1	1
Eaf6	AGAP006810		1	1
ebi	AGAP007739		1	1
EZ	AGAP012516		1	1
Hdac3	AGAP001143		1	1
HdacX	AGAP001736		1	1
JRA	AGAP006386	1		1
Kdm4B	AGAP006770		1	1
Lid	AGAP004854	1		1
MAX	AGAP003177		1	1
MBD-like	AGAP003982		1	1
Mi-2	AGAP012009	1		1
Mof	AGAP012229		1	1
MRG15	AGAP001795		1	1
MSL-3	AGAP001917		1	1
NC2beta	AGAP010322		1	1
neb	AGAP008035		1	1
Pa1	AGAP003353		1	1
Parg	AGAP000589		1	1
Pr-set7	AGAP012481		1	1
pzg	AGAP006534	1		1
Rbbp5	AGAP010575		1	1
rept	AGAP009746	1		1
Rpb4	AGAP001228		1	1
Sce	AGAP002073		1	1
scny	AGAP007521	1		1
Sgf29	AGAP005116		1	1
Su(var)3-9	AGAP003597		1	1
TBP	AGAP010958		1	1
tlk	AGAP000043	1		1
TRIP1	AGAP006607		1	1
Wds	AGAP002019, AGAP012731		1	1
YL-1	AGAP001565		1	1
ACT5C	AGAP000651	1	1	2
Art1	AGAP003462	1	1	2
brm	AGAP010462	1	1	2
Bur	AGAP010139	1	1	2
Caf1	AGAP003228	1	1	2
Cbp	AGAP001177	1	1	2
CC17	AGAP008932	1	1	2
CC18	AGAP011157	1	1	2
CC2 (lethal (1) G0004)	AGAP004145	1	1	2
CC5	AGAP002330	1	1	2
CG2051	AGAP003264	1	1	2
CtBP	AGAP003893	1	1	2
Dp1	AGAP005467	1	1	2
EFF	AGAP000145	1	1	2
FK506-bp1	AGAP007473	1	1	2
HDAC6	AGAP000532	1	1	2
HP1	AGAP009444	1	1	2
HP1c	AGAP004723	1	1	2
Iswi	AGAP010700	1	1	2
LAM	AGAP008015, AGAP011938	1	1	2
LKR	AGAP008632	1	1	2
LOLAL	AGAP011247	1	1	2
MAF-S	AGAP010405	1	1	2
Mdg4	AGAP003439	1	1	2
MED31	AGAP002258	1	1	2
MEP-1	AGAP006601	1	1	2
MUS209	AGAP010220	1	1	2
Nap1	AGAP001928	1	1	2
Nurf-38	AGAP003398	1	1	2
pont	AGAP009746	1	1	2
Rpd3	AGAP006511	1	1	2
RPII18	AGAP005873	1	1	2
Rtf1	AGAP012057	1	1	2
Sin3	AGAP007892	1	1	2
SIR2	AGAP002943	1	1	2
SU(VAR)2-10	AGAP005031	1	1	2
TOP1	AGAP004078	1	1	2
Usp7	AGAP008530	1	1	2
Wdr82	AGAP009700	1	1	2
woc	AGAP001140	1	1	2
XNP	AGAP002490	1	1	2
GRO	AGAP010324, AGAP004280	2	2	4

## Sheet: D.mel expression
D. melanogaster Expression Levels
Dmel GENE NAME	SOURCE	CG ID	GO TERM/DESCRIPTION	Early Embryo	Late Embryo	L1	L2	L3	WPP	Pupae	Male	Female
Acf1	GO	CG1966	ACF/Chrac Complex	4	2	2	1	2	2	1	1	3
ACT5C	Filion et al. 2010	CG4027		6	6	6	6	6	6	6	5	6
Ada2a	GO	CG43663	Histone Acetylation	2	2	2	1	1	2	1	1	1
Ada2b	GO	CG9638	Histone Acetylation	4	2	2	1	2	2	1	1	4
Arp5	GO	CG7940	Ino80 Complex	2	1	1	1	1	2	1	2	2
Arp8	GO	CG7846	Ino80 Complex	3	1	1	1	1	1	1	1	2
Art1	GO	CG6554	Histone Methylation	5	3	5	4	4	4	2	2	5
Art4	GO	CG5358	Histone Methylation	3	2	2	1	2	3	1	1	4
Art8	GO	CG16840	Histone Methylation	2	1	2	1	0	1	0	0	1
Asf1	Filion et al. 2010	CG9383		4	1	2	2	2	2	1	1	3
Ash1	GO	CG8887	Histone Methylation	2	2	0	1	1	1	1	1	2
Ash2	GO	CG6677	Histone Methylation	3	2	1	1	2	2	2	2	2
Atac3	GO	CG32343	Histone Acetylation	2	1	1	1	1	1	1	1	2
Atf-2	GO	CG44246	Nuclear Centromeric Heterochromatin	2	1	1	1	1	2	2	2	2
ball	GO	CG6386	Histone phosphorylation	5	2	1	1	2	3	2	2	3
Bre1	Swaminathan et al. 12	CG10542	Ubiquintase	4	3	2	2	2	2	1	1	3
brm	GO	CG5942	Chromatin Remodeling	5	3	2	2	3	3	2	2	3
Bur	GO	CG9242	Histone Deubiquitination	4	3	3	3	3	3	3	3	4
Caf1	GO	CG4236	NuRD Complex	5	4	3	3	4	4	2	2	5
Cap-G	GO	CG34438	Nuclear Heterochromatin	4	1	1	1	2	2	2	2	3
CC1	van Bemmel et al. 2013	CG3313	Set-N Chromatin Protein	3	1	1	1	2	2	2	2	2
CC10	van Bemmel et al. 2013	CG3909	Set-N Chromatin Protein	3	2	2	2	2	3	2	2	3
CC11	van Bemmel et al. 2013	CG7818	Set-N Chromatin Protein	3	1	1	1	1	2	1	1	2
CC12	van Bemmel et al. 2013	CG5846	Set-N Chromatin Protein	2	1	2	1	2	2	1	2	2
CC14	van Bemmel et al. 2013	CG1847	Set-N Chromatin Protein	2	2	1	1	1	1	1	1	2
CC15	van Bemmel et al. 2013	CG14962	Set-N Chromatin Protein	1	0	0	0	0	1	0	1	1
CC16	van Bemmel et al. 2013	CG11802	Set-N Chromatin Protein	2	1	1	1	1	1	1	2	2
CC17	van Bemmel et al. 2013	CG5168	Set-N Chromatin Protein	3	3	3	3	4	4	3	3	4
CC18	van Bemmel et al. 2013	CG16817	Set-N Chromatin Protein	5	5	5	5	5	5	5	5	5
CC19	van Bemmel et al. 2013	CG2540	Set-N Chromatin Protein	1	1	2	2	1	1	1	1	2
CC2 (lethal (1) G0004)	van Bemmel et al. 2013	CG11738	Set-N Chromatin Protein	4	3	4	3	2	2	2	2	3
CC20	van Bemmel et al. 2013	CG3838	Set-N Chromatin Protein	2	2	1	1	1	1	1	1	2
CC24	van Bemmel et al. 2013	CG5181	Set-N Chromatin Protein	3	2	1	1	2	2	1	1	2
CC27	van Bemmel et al. 2013	CG7928	Set-N Chromatin Protein	3	2	1	1	1	2	1	1	2
CC28	van Bemmel et al. 2013	CG4617	Set-N Chromatin Protein	2	1	1	1	1	1	1	1	2
CC5	van Bemmel et al. 2013	CG7006	Set-N Chromatin Protein	4	3	4	3	2	2	1	1	3
CC9	van Bemmel et al. 2013	CG8924	Set-N Chromatin Protein	3	2	1	0	1	2	1	0	3
CDK7	Filion et al. 2010	CG3319		3	2	1	2	1	2	1	1	3
Cfp1	GO	CG17446	Histone Methylation	2	1	1	1	1	1	1	1	2
CG10395	GO	CG10395	Ino80 Complex	2	1	0	0	1	1	0	0	1
CG18004	GO	CG18004	Ino80 Complex	3	2	1	1	2	2	1	1	2
CG2051	GO	CG2051	Histone Acetylation	4	3	1	2	3	3	2	2	4
CG8677	GO	CG8677	RSF	3	2	1	1	1	2	1	1	2
Chm	Swaminathan et al. 12	CG5229	Acetyltransferase	2	0	0	0	1	1	0	0	2
Chrac-14	GO	CG13399	Chrac	5	3	2	2	2	2	1	1	3
Chrac-16	GO	CG15736	Chrac	5	3	1	1	3	3	1	1	3
CoRest	GO	CG42687	Histone Methylation/Regulation of Acetylation	4	2	2	1	2	2	1	2	3
CtBP	Filion et al. 2010	CG7583		5	4	3	3	3	4	2	2	4
CTCF	Filion et al. 2010	CG8591		3	1	2	1	1	2	1	1	3
CYP33	van Bemmel et al. 2013	CG4886	Set-N Chromatin Protein	3	1	2	2	2	2	1	1	2
Dik	GO	CG7098	Histone Acetylation/phosphorylation	3	2	1	1	2	2	1	1	2
DMAP1	GO	CG11132	Histone Acetylation	4	2	2	2	2	2	1	2	3
Dp1	GO	CG5170	Heterochromatin	5	5	5	5	5	4	4	4	5
DSP1	Filion et al. 2010	CG12223		4	2	2	1	2	3	1	1	2
E(bx)	GO	CG32346	NURF	3	2	2	1	2	2	2	2	3
E(Pc)	GO	CG7776	Intercalary Heterochromatin	3	2	2	1	2	2	1	2	3
Eaf6	GO	CG12756	NuA4	3	2	1	1	1	2	2	2	2
ebi	GO	CG4063	Histone Regulation of Deactylation	4	3	2	2	2	2	2	2	4
ECR	Filion et al. 2010	CG1765		2	1	0	0	3	3	2	0	1
EFF	Filion et al. 2010	CG7425		5	5	5	5	5	5	5	5	5
egg	GO	CG12196	Histone Methylation	4	2	1	1	2	2	1	1	2
Esc	GO	CG14941	Histone Methylation	3	1	1	1	1	1	0	1	3
Escl	GO	CG5202	Histone Methylation	1	0	0	0	0	1	0	0	1
EZ	GO	CG6502	Histone Methylation	3	2	2	2	2	2	1	2	3
FK506-bp1	GO	CG6226	histone peptidyl-prolyl isomerization	5	5	5	5	4	4	3	3	5
G9a	GO	CG2995	Histone Methylation	2	1	1	1	1	1	1	1	3
Gcn5	GO	CG4107	Histone Acetylation	3	2	1	1	2	2	1	2	2
gpp	Greer et al. 12	CG42803	METHYLATION	3	2	1	1	2	2	2	2	3
GRO	Filion et al. 2010	CG8384		5	3	2	2	3	3	2	2	4
Hcf	GO	CG1710	Histone Methylation/Acetylation	3	2	1	1	2	2	1	1	2
Hdac3	GO	CG2128	Histone Deactylation	3	2	2	2	2	3	2	2	3
HDAC4	Swaminathan et al. 12	CG1770	Histone Deacytlation	1	2	2	1	1	1	1	1	2
HDAC6	GO	CG6170	Histone Deactylation	2	2	2	2	3	2	2	4	3
HdacX	GO	CG31119	Histone Deactylation	1	0	0	0	0	0	0	1	0
Hmt4-20	GO	CG13363	Histone Methylation	4	2	2	1	2	3	2	2	4
HP1	GO	CG8409	Histone/DNA Methylation/Centromeric + Nuclear HC	5	4	2	3	4	5	2	2	4
HP1c	GO	CG6990	Heterochromatin	4	3	2	2	3	3	2	2	3
HP1e	GO	CG8120	Heterochromatin	0	0	0	0	0	0	0	0	0
HP6	GO	CG15636	Heterochromatin	0	0	0	0	1	2	1	2	0
Ino80	GO	CG31212	Ino80 Complex	2	1	1	1	1	1	0	1	2
Iswi	GO	CG8625	ACF Complex	5	3	2	2	3	3	2	2	3
JHDM2	GO	CG8165	Histone Demethylation	2	1	1	0	1	1	1	0	1
JIGR2	van Bemmel et al. 2013	CG17383	Set-N Chromatin Protein	4	3	2	1	2	3	1	1	4
JRA	Filion et al. 2010	CG2275		2	3	3	2	3	3	2	3	3
Kdm2	GO	CG11033	Histone Demethylation/Ubiquitination	2	2	2	1	2	2	1	1	2
Kdm4A	GO	CG15835	Histone Demethylation	3	2	0	0	1	1	1	1	2
Kdm4B	GO	CG33182	Histone Demethylation	3	2	1	1	2	2	2	2	2
LAM	Filion et al. 2010	CG6944		5	3	4	3	4	4	2	2	4
Lid	GO	CG9088	Histone Demethylation/Acetylation	4	3	2	2	2	2	2	2	3
LKR	GO	CG7144	Histone Methylation	2	4	4	4	2	2	1	1	1
LOLAL	Filion et al. 2010	CG5738		4	3	1	3	2	3	2	2	3
MAF-S	van Bemmel et al. 2013	CG9954	Set-N Chromatin Protein	5	4	4	3	4	4	4	4	4
MAX	Filion et al. 2010	CG9648		4	3	2	2	2	2	2	2	2
MBD-like	GO	CG8208	NuRD Complex	4	3	2	1	2	3	2	2	2
MED31	Filion et al. 2010	CG1057		3	2	2	2	3	3	2	3	3
MEP-1	GO	CG1244	NuRD Complex	5	4	3	2	2	3	2	2	4
Mes-4	Swaminathan et al. 12	CG4976	Dimethylation	4	2	1	1	2	2	1	2	4
Mi-2	GO	CG8103	NuRD Complex	5	4	3	3	3	3	2	2	4
MLE	Swaminathan et al. 12	CG11680	Acetylation activity	3	2	2	1	2	2	2	2	2
Mnn1	GO	CG13778	Histone Methylation	1	1	1	1	1	1	1	1	2
MNT	Filion et al. 2010	CG13316		2	1	1	1	2	2	1	2	3
Mof	GO	CG3025	Histone Acetylation	3	2	1	1	1	1	0	1	2
MRG15	GO	CG6363	Histone Acetylation	4	2	2	2	2	2	1	2	3
MSL-3	Swaminathan et al. 12	CG8631	Acetylation activity	3	2	1	1	1	2	1	1	2
Mt2	GO	CG10692	DNA methylation	1	0	1	0	0	0	0	0	1
MUS209	Filion et al. 2010	CG9193		5	3	5	4	4	4	2	2	5
Nap1	GO	CG5330	ACF Complex	5	5	5	5	5	5	4	5	5
NC2beta	GO	CG4185	Histone Acetylation	4	2	2	2	2	3	2	2	2
Ncoa6	GO	CG14023	Histone Methylation	2	2	1	1	1	1	1	1	2
neb	GO	CG10718	Heterochromatin	3	1	0	0	1	2	1	2	2
nej	GO	CG15319	Histone Acetylation	3	3	2	1	2	2	1	2	3
not	GO	CG4166	Histone Deubiquitination	3	1	1	1	2	2	1	1	2
Nurf-38	GO	CG4634	NURF	4	4	5	5	4	4	4	5	5
Orc2	GO	CG3041	Alpha-Heterochromatin	2	0	0	0	1	1	0	0	2
Pa1	GO	CG11750	Histone Methylation	2	1	1	1	1	2	1	0	2
Parg	GO	CG2864	Histone Regulation of Acetylation	2	1	1	1	1	1	1	1	2
piwi	GO	CG6122	Telomeric Heterochromatin	1	0	0	0	0	0	0	0	4
pont	GO	CG4003	Ino80 Complex	4	3	4	3	3	4	3	3	4
Pr-set7	GO	CG3307	Histone Methylation/Regulation of Acetylation	3	1	1	1	1	2	1	1	3
Psc	GO	CG3886	Intercalary Heterochromatin	2	1	0	0	1	1	0	0	1
Ptip	GO	CG32133	Histone Methylation	2	1	1	1	1	1	0	1	2
pzg	GO	CG7752	NURF	5	3	3	3	3	3	2	2	4
Rbbp5	GO	CG5585	Histone Methylation	2	1	1	1	1	2	1	1	1
rept	GO	CG9750	Ino80 Complex	4	2	3	3	3	3	3	4	4
HP1D	GO	CG10683	Heterochromatin	1	0	0	0	0	0	0	0	1
Rif1	GO	CG30085	Nuclear Heterochromatin	4	2	1	1	1	1	0	0	3
Rpb4	GO	CG43662	Histone Acetylation	NOT AVAIL.
Rpd3	GO	CG7471	NuRD Complex	5	4	3	4	3	4	2	2	4
RPII18	Filion et al. 2010	CG1163		5	4	5	4	4	4	4	4	4
Rtf1	GO	CG10955	Histone Methylation	4	2	2	2	2	2	2	2	3
SA	GO	CG3423	Centromeric Heterochromatin	2	1	1	1	2	2	1	1	2
SBP2	van Bemmel et al. 2013	CG7066	Set-N Chromatin Protein	2	1	0	1	2	3	2	1	2
Sce	GO	CG5595	Histone Ubiquitination	4	3	2	2	2	2	2	2	2
scny	GO	CG5505	Histone Deubiquitination	4	3	3	2	3	4	3	2	3
Set1	GO	CG40351	Histone Methylation	2	1	1	1	1	1	1	1	1
Set2	GO	CG1716	Histone Methylation	3	2	1	1	1	1	1	2	3
Sgf29	GO	CG30390	Histone Acetylation	3	2	1	1	1	2	1	1	2
simj	GO	CG32067	NuRD Complex	3	2	1	1	2	2	1	2	2
Sin3	Swaminathan et al. 12	CG8815	Histone Deacytlation Corepressor	4	3	3	2	3	3	2	2	4
Sir2	GO	CG5216	Histone Deactylation	4	3	2	2	2	2	2	2	3
SU(VAR)2-10	Filion et al. 2010	CG8068		4	2	2	2	2	2	2	2	4
Su(var)3-3	GO	CG17149	Histone Demethylation	3	3	1	0	1	1	0	1	2
Su(var)3-9	GO	CG43664	Histone/DNA Methylation/HC	4	1	2	1	1	1	0	1	2
Su(z)12	GO	CG8013	Histone Methylation	3	1	2	1	2	2	1	1	3
Su(z)2	GO	CG3905	Intercalary Heterochromatin	0	1	1	0	0	1	1	0	0
SuUR	GO	CG7869	Centromeric/Telomeric/Intercalary Heterochromatin	2	2	1	1	1	1	1	1	2
Taf1	Swaminathan et al. 12	CG17603	Acetyltransferase/Ubiquitinase	3	2	2	1	2	2	1	2	2
TBP	Filion et al. 2010	CG9874		3	1	1	1	1	2	1	1	3
tefu	GO	CG6535	Histone phosphorylation	1	0	0	0	1	1	0	1	1
Tip60	GO	CG6121	Histone Acetylation	3	2	1	1	2	2	1	1	2
tlk	GO	CG34412	Histone phosphorylation	3	3	1	1	1	2	1	1	3
TOP1	Filion et al. 2010	CG6146		5	4	3	2	3	3	2	2	4
TRIP1	van Bemmel et al. 2013	CG8882	Set-N Chromatin Protein	5	5	5	5	5	5	5	5	5
Trl	GO	CG33261	Centromeric Heterochromatin	4	3	2	2	2	3	2	2	2
Trr	GO	CG3848	Histone Methylation	2	2	1	1	1	1	1	1	2
Trx	GO	CG8651	Histone Methylation/Acetylation	2	1	1	1	1	2	1	1	2
Usp7	GO	CG1490	Histone Deubiquitination	3	3	2	2	3	3	3	3	4
Utx	GO	CG5640	Histone Demethylation	3	2	1	1	2	2	2	1	2
vtd	GO	CG17436	Centromeric Heterochromatin	3	2	1	2	2	2	2	1	2
wda	GO	CG4448	Histone Acetylation	2	1	1	0	1	1	1	1	2
Wdr82	GO	CG17293	Histone Methylation	4	3	2	2	2	3	2	2	3
Wds	GO	CG17437	Histone Methylation/Acetylation	4	3	3	2	2	2	1	1	3
woc	GO	CG5965	Heterochromatin	4	3	3	3	3	3	2	2	4
XNP	GO	CG4548	Beta-Heterochromatin	4	3	2	2	2	3	2	2	3
YL-1	GO	CG4621	Histone Acetylation	3	2	1	1	1	2	1	1	2
Cbp	GO	CG1435	Acetyltransferase	5	5	3	3	3	3	2	0	2
CC30	van Bemmel et al. 2013	CG15514	Set-N Chromatin Protein	4	3	2	2	2	2	2	2	3
JIL-1	Swaminathan et al. 12	CG6297	Histone phosphorylation	3	2	1	1	2	2	2	2	2
Mdg4	Schulze et al. 06	CG32491	Heterochromatin	5	3	2	2	2	3	2	2	3

## Sheet: An. gambiae expression
An. gambiae Expression Levels
tracking_id	class_code	nearest_ref_id	gene_id	gene_short_name	tss_id	locus	length	coverage	L1_FPKM	L1_conf_lo	L1_conf_hi	L1_status	L3_FPKM	L3_conf_lo	L3_conf_hi	L3_status	Female_FPKM	Female_conf_lo	Female_conf_hi	Female_status	Male_FPKM	Male_conf_lo	Male_conf_hi	Male_status
AGAP000005	-	-	AGAP000005	-	-	X:32381-38843	-	-	27.6309	0.0195501	65.3951	OK	11.5556	0	26.2167	OK	79.7168	0.527853	163.341	OK	49.893	1.93546	97.946	OK
AGAP000029	-	-	AGAP000029	-	-	X:379161-393442	-	-	3.25503	0.00289947	8.36788	OK	1.45493	0	3.67363	OK	10.4379	0.171069	22.9957	OK	5.35946	0.0434921	11.6037	OK
AGAP000042	-	-	AGAP000042	-	-	X:528362-534266	-	-	2.23941	0	5.79648	OK	0.771668	0	2.08801	OK	8.11851	0.0448346	17.3062	OK	2.63211	0.0320247	5.83491	OK
AGAP000043	-	-	AGAP000043	-	-	X:610530-615856	-	-	1.99641	0	5.1011	OK	1.09167	0	2.89264	OK	10.1535	0.164551	22.3184	OK	3.69638	0.0346424	7.70794	OK
AGAP000145	-	-	AGAP000145	-	-	X:2217659-2233001	-	-	44.0783	0.298583	89.6746	OK	31.8768	1.91591	61.9063	OK	104.673	0.273701	220.554	OK	92.3119	4.72757	179.847	OK
AGAP000410	-	-	AGAP000410	-	-	X:7356911-7369332	-	-	2.30645	0	5.82424	OK	1.25626	0	3.09594	OK	12.3288	0.154797	25.7544	OK	6.41368	0.106423	12.9643	OK
AGAP000474	-	-	AGAP000474	-	-	X:8221967-8225382	-	-	1.36408	0	3.48225	OK	0.966552	0	2.67731	OK	5.09047	0.0699949	10.6217	OK	0.549656	0	1.3649	OK
AGAP000532	-	-	AGAP000532	-	-	X:9497929-9506017	-	-	9.89711	0.0451834	24.8207	OK	17.9051	0.0458083	44.5867	OK	10.0323	0.288409	22.0481	OK	10.5731	0.106358	23.2013	OK
AGAP000589	-	-	AGAP000589	-	-	X:10529347-10531430	-	-	6.80181	0	16.5612	OK	7.89001	0	18.7583	OK	12.0532	0.12924	25.1834	OK	4.56657	0.0184629	10.2284	OK
AGAP000651	-	-	AGAP000651	Actin5C	-	X:11655372-11664337	-	-	1707.38	3.31436	4386.72	OK	1388.67	2.4903	3670.06	OK	674.84	4.0545	1687.15	OK	720.748	0.829909	1823.28	OK
AGAP000668	-	-	AGAP000668	-	-	X:11832304-11837951	-	-	2.41115	0	6.16881	OK	0.903183	0	2.31589	OK	5.08552	0.0413551	10.7179	OK	1.82076	0.0275701	4.03213	OK
AGAP000725	-	-	AGAP000725	-	-	X:13159186-13160745	-	-	5.0545	0.0254832	11.1617	OK	3.41327	0	7.54303	OK	11.2106	0.662564	21.7627	OK	7.51769	0.229349	14.8058	OK
AGAP001031	-	-	AGAP001031	-	-	X:19776386-19778243	-	-	1.72605	0	3.97023	OK	2.91347	0	5.8121	OK	6.6722	0.327442	13.0158	OK	2.25727	0	4.54326	OK
AGAP001140	-	-	AGAP001140	-	-	2R:572472-578806	-	-	8.49199	0.0504288	18.2678	OK	5.52511	0.119768	11.4473	OK	8.16821	0.0882504	17.2593	OK	10.899	0.258448	23.0271	OK
AGAP001143	-	-	AGAP001143	-	-	2R:587998-589633	-	-	42.6804	2.70298	82.591	OK	45.4921	2.56436	88.3204	OK	29.6796	1.43235	57.9408	OK	41.5959	3.76569	79.4491	OK
AGAP001177	-	-	AGAP001177	-	-	2R:730545-734079	-	-	76.3642	7.09098	145.601	OK	109.908	11.1274	208.329	OK	0.617938	0	1.4182	OK	1.16847	0	2.47275	OK
AGAP001228	-	-	AGAP001228	-	-	2R:1652311-1652910	-	-	66.3779	0.120563	141.661	OK	53.8347	0.770259	136.952	OK	58.7788	0.275356	128.041	OK	42.4806	0.280127	94.6831	OK
AGAP001386	-	-	AGAP001386	-	-	2R:4103439-4111571	-	-	4.83467	0.00472583	11.8335	OK	2.79854	0.0189033	6.50747	OK	7.45922	0.146501	15.8079	OK	4.1268	0.0519842	8.69553	OK
AGAP001535	-	-	AGAP001535	-	-	2R:5939939-5955493	-	-	0.889558	0	2.32405	OK	0.467651	0	1.22658	OK	2.21102	0.0387341	4.78367	OK	2.1713	0.0387341	4.71265	OK
AGAP001539	-	-	AGAP001539	-	-	2R:6045546-6047524	-	-	4.4449	0.0250734	9.05148	OK	3.33401	0	6.94532	OK	6.38914	0.0501467	12.7623	OK	3.46435	0.0250734	7.2462	OK
AGAP001565	-	-	AGAP001565	-	-	2R:6303900-6305412	-	-	13.0524	0.510592	25.6147	OK	7.52619	0.312028	14.7504	OK	10.1045	0.737522	19.4592	OK	6.7598	0.255296	13.247	OK
AGAP001710	-	-	AGAP001710	-	-	2R:8851104-8857906	-	-	2.4821	0.010933	6.38489	OK	1.59351	0	3.96323	OK	4.12643	0.0327991	8.74096	OK	3.44846	0.0765313	7.16114	OK
AGAP001736	-	-	AGAP001736	-	-	2R:9098058-9099638	-	-	5.35792	0	10.9972	OK	8.07968	0.0253391	16.7999	OK	9.85387	0.405426	19.2831	OK	11.8237	0.734835	22.9066	OK
AGAP001795	-	-	AGAP001795	-	-	2R:10529934-10531440	-	-	41.0534	0.232824	84.5669	OK	71.5499	0.103477	162.563	OK	22.3423	1.91433	42.6585	OK	8.9677	0.517387	17.4359	OK
AGAP001895	-	-	AGAP001895	-	-	2R:11930096-11936362	-	-	2.59931	0.00883343	6.24524	OK	1.18355	0	2.7472	OK	4.3543	0.061834	9.53127	OK	3.59352	0.0441672	7.42892	OK
AGAP001917	-	-	AGAP001917	-	-	2R:12093359-12095236	-	-	10.6579	0.131658	21.4383	OK	30.7202	0.153601	70.3713	OK	12.4457	0.658291	24.2251	OK	5.771	0.0877721	11.4104	OK
AGAP001928	-	-	AGAP001928	-	-	2R:12380417-12382914	-	-	93.6064	0.129518	222.749	OK	71.9625	0.0215863	166.387	OK	249.201	3.84237	500.997	OK	55.0446	3.64809	106.248	OK
AGAP001933	-	-	AGAP001933	-	-	2R:12424562-12426730	-	-	6.11231	0.0346592	12.2693	OK	4.85484	0.0693183	10.3111	OK	10.1865	0.294603	20.1543	OK	5.21543	0.0866479	10.8656	OK
AGAP002019	-	-	AGAP002019	-	-	2R:14010284-14011960	-	-	11.9233	0.656597	23.2623	OK	9.20702	0.281399	18.1737	OK	5.5478	0	11.4436	OK	5.59925	0.0937996	11.1622	OK
AGAP002073	-	-	AGAP002073	-	-	2R:14818975-14820756	-	-	17.2668	1.03361	33.535	OK	10.8028	0.390476	21.1546	OK	15.0418	0.712045	29.3776	OK	12.2323	0.941737	23.5434	OK
AGAP002216	-	-	AGAP002216	-	-	2R:17688479-17689560	-	-	18.6699	0.035712	38.1762	OK	33.6429	0.249984	70.7813	OK	12.1477	0.892801	23.3557	OK	15.8569	1.35706	30.3195	OK
AGAP002241	-	-	AGAP002241	-	-	2R:18061978-18063757	-	-	4.72593	0	9.82294	OK	7.42437	0.0464442	15.4659	OK	6.21775	0.0696662	12.5399	OK	3.71223	0	7.50073	OK
AGAP002246	-	-	AGAP002246	-	-	2R:18085097-18091819	-	-	3.54698	0	8.40229	OK	2.6047	0.043819	5.83888	OK	6.61363	0.175276	13.6989	OK	4.6404	0.0657285	9.84284	OK
AGAP002258	-	-	AGAP002258	-	-	2R:18230837-18233631	-	-	12.1854	0.0447487	27.555	OK	11.8804	0.0486962	27.8711	OK	22.9605	0.121148	50.7668	OK	12.6768	0.278604	28.305	OK
AGAP002260	-	-	AGAP002260	-	-	2R:18255318-18257364	-	-	5.39949	0	12.58	OK	2.77143	0	6.52082	OK	6.79385	0.0769418	13.5225	OK	10.826	0.692477	20.9667	OK
AGAP002276	-	-	AGAP002276	-	-	2R:18511124-18513038	-	-	10.7301	0.312291	21.1577	OK	5.8612	0.0780727	11.789	OK	6.39547	0.0585545	13.0772	OK	5.45866	0.0780727	11.0668	OK
AGAP002303	-	-	AGAP002303	-	-	2R:19043973-19052486	-	-	2.30115	0	8.01041	OK	1.98608	0	5.65591	OK	2.92811	0	8.77818	OK	4.06496	0	10.7232	OK
AGAP002330	-	-	AGAP002330	-	-	2R:19952101-19952729	-	-	95.4157	10.9612	179.737	OK	79.5948	10.8951	148.24	OK	52.3987	5.74471	99.0467	OK	16.5544	1.45268	31.6289	OK
AGAP002488	-	-	AGAP002488	-	-	2R:21962022-21965934	-	-	2.79521	0	6.01741	OK	2.08768	0	4.4368	OK	11.3599	0.63779	22.0731	OK	5.62728	0.16638	11.092	OK
AGAP002490	-	-	AGAP002490	-	-	2R:21969236-21974640	-	-	22.7679	0	57.8197	OK	13.3456	0	42.5533	OK	20.7822	0.0802893	49.4008	OK	17.3386	0.0344097	42.8401	OK
AGAP002646	-	-	AGAP002646	-	-	2R:24959688-24961156	-	-	22.4763	0.15544	46.6062	OK	20.4623	0.259067	41.3989	OK	12.0761	0.15544	23.9637	OK	5.11185	0	10.2332	OK
AGAP002682	-	-	AGAP002682	-	-	2R:25604226-25609445	-	-	5.24249	0.076413	13.2079	OK	4.95229	0	11.4677	OK	10.4622	0.184853	23.33	OK	7.90029	0.0539681	16.9867	OK
AGAP002741	-	-	AGAP002741	-	-	2R:26448415-26563250	-	-	1.03565	0	2.57909	OK	0.448018	0	1.10879	OK	2.43982	0.0460985	5.18244	OK	1.96236	0.0558034	4.16584	OK
AGAP002943	-	-	AGAP002943	-	-	2R:29989208-29992060	-	-	6.1495	0.0274961	14.6829	OK	5.7539	0.0824883	11.7683	OK	23.5279	0.508678	48.2831	OK	31.9758	0.426189	64.2034	OK
AGAP003013	-	-	AGAP003013	-	-	2R:31158129-31166515	-	-	1.91621	0.0218494	4.32618	OK	1.25454	0.0163871	2.75849	OK	4.49897	0.120172	9.58097	OK	2.96293	0.0327741	6.27625	OK
AGAP003109	-	-	AGAP003109	-	-	2R:32501851-32504497	-	-	12.018	0.0178627	27.5691	OK	10.3666	0.019089	26.0171	OK	11.4513	0.240255	25.1966	OK	15.2792	0.110061	34.1569	OK
AGAP003177	-	-	AGAP003177	-	-	2R:33571980-33574014	-	-	40.2493	3.36715	77.1814	OK	71.2103	4.18263	138.421	OK	44.5939	3.97219	85.0995	OK	52.0364	5.07703	99.0679	OK
AGAP003228	-	-	AGAP003228	-	-	2R:34050296-34052181	-	-	44.6088	1.90847	87.2009	OK	27.0218	1.78665	52.2393	OK	25.6223	0.994841	50.4121	OK	9.15124	0.345149	17.8665	OK
AGAP003264	-	-	AGAP003264	-	-	2R:34604193-34606009	-	-	42.8861	1.37125	84.5456	OK	25.2957	1.82084	48.7582	OK	29.5648	1.77589	57.5027	OK	12.7081	0.831744	24.5477	OK
AGAP003282	-	-	AGAP003282	-	-	2R:34856255-34870976	-	-	1.11577	0	2.94872	OK	0.373953	0	1.04396	OK	2.76252	0.0192428	6.08555	OK	2.07235	0.0192546	4.59703	OK
AGAP003353	-	-	AGAP003353	-	-	2R:36517255-36518311	-	-	15.4103	1.27792	29.5383	OK	16.588	1.497	31.583	OK	12.4872	0.839779	24.171	OK	12.1824	1.05885	23.2582	OK
AGAP003398	-	-	AGAP003398	-	-	2R:37299454-37312049	-	-	157.543	0.686965	372.994	OK	134.43	2.19288	312.876	OK	110.459	2.02179	250.264	OK	69.5676	0.639174	153.292	OK
AGAP003439	-	-	AGAP003439	-	-	2R:37723746-37763186	-	-	163.165	1.16374	371.212	OK	208.664	1.57343	533.384	OK	188.028	0.949188	436.737	OK	123.464	0.672936	275.831	OK
AGAP003462	-	-	AGAP003462	-	-	2R:37962919-37965218	-	-	151.57	1.47115	330.666	OK	88.2957	0.769785	184.971	OK	68.4044	1.33429	141.88	OK	24.379	1.24876	47.5556	OK
AGAP003524	-	-	AGAP003524	-	-	2R:39125742-39129201	-	-	2.08543	0	5.09456	OK	1.3743	0	3.4221	OK	5.2908	0.0643253	10.7552	OK	3.24408	0.0128651	6.77988	OK
AGAP003597	-	-	AGAP003597	-	-	2R:40392843-40401314	-	-	239.816	0.591334	594.906	OK	142.494	1.99158	339.833	OK	89.9483	1.18209	209.779	OK	40.2469	0.528023	87.4997	OK
AGAP003705	-	-	AGAP003705	-	-	2R:42204400-42207099	-	-	30.3365	0.30036	75.2621	OK	38.6373	0.0932671	103.467	OK	14.3547	0.158248	32.2087	OK	6.70181	0.0304733	15.561	OK
AGAP003882	-	-	AGAP003882	-	-	2R:45490565-45498052	-	-	4.39034	0.0605529	9.87626	OK	3.53468	0.0113388	7.99037	OK	6.94927	0.084668	14.9444	OK	3.90952	0.107323	8.5149	OK
AGAP003893	-	-	AGAP003893	-	-	2R:45636130-45675450	-	-	52.665	0.627746	123.673	OK	43.6578	0.169545	107.726	OK	36.5087	0.188553	86.4742	OK	46.4996	0.465261	104.459	OK
AGAP003923	-	-	AGAP003923	CARM1_ANOGA	-	2R:46293558-46295520	-	-	7.52981	0.306944	14.8484	OK	3.67961	0	7.69278	OK	5.94266	0.134288	11.7982	OK	3.80741	0.038368	7.82707	OK
AGAP003982	-	-	AGAP003982	-	-	2R:47471832-47473824	-	-	27.507	0.128321	63.3915	OK	22.3084	0.437556	53.0763	OK	15.4072	0.0772278	35.0531	OK	10.4019	0.0326072	23.604	OK
AGAP004078	-	-	AGAP004078	-	-	2R:49503352-49510627	-	-	17.1396	0.145634	39.1097	OK	23.7466	0.0931509	67.2433	OK	30.1551	0.300027	75.5848	OK	17.4814	0.104008	39.9043	OK
AGAP004101	-	-	AGAP004101	Dnmt2	-	2R:49762197-49763329	-	-	2.67506	0	5.80154	OK	3.52823	0	7.85907	OK	2.2248	0	4.72219	OK	1.59124	0	3.30553	OK
AGAP004145	-	-	AGAP004145	-	-	2R:50731712-50732853	-	-	47.9608	5.54154	90.3162	OK	58.2858	7.0829	109.106	OK	43.1787	4.25708	82.1323	OK	17.4121	1.87165	32.8823	OK
AGAP004280	-	-	AGAP004280	-	-	2R:53722340-53797624	-	-	9.72787	0	22.6124	OK	7.53794	0	17.8941	OK	22.4991	0.233691	46.6937	OK	16.4224	0.166922	33.4846	OK
AGAP004434	-	-	AGAP004434	-	-	2R:55991217-55994644	-	-	5.36346	0.0489654	11.666	OK	4.73407	0.0734481	9.75635	OK	7.87567	0.281551	15.7546	OK	10.6561	0.244827	21.2142	OK
AGAP004488	-	-	AGAP004488	-	-	2R:56847470-56849441	-	-	4.69146	0.0363824	9.96879	OK	4.85763	0.0363824	10.6055	OK	4.12542	0	8.98646	OK	2.55165	0.0363824	5.36641	OK
AGAP004560	-	-	AGAP004560	-	-	2R:57603435-57608335	-	-	5.53316	0.0258507	12.0723	OK	3.85777	0.038776	8.06541	OK	5.68905	0.0517014	11.7621	OK	11.7244	0.142179	24.0282	OK
AGAP004656	-	-	AGAP004656	-	-	2R:59563569-59567648	-	-	6.04072	0.0179051	14.7448	OK	3.52712	0.00895253	8.35271	OK	5.99263	0.125335	12.3097	OK	7.4353	0.250671	15.1745	OK
AGAP004704	-	-	AGAP004704	-	-	2L:2253747-2255495	-	-	19.0395	1.1983	36.9122	OK	20.7588	1.66822	39.8962	OK	17.4369	1.1513	33.6933	OK	27.3057	2.30261	52.2786	OK
AGAP004723	-	-	AGAP004723	-	-	2L:2756471-2760324	-	-	18.4531	0.345173	36.5884	OK	12.4377	0.0431467	24.8093	OK	22.8485	2.15733	43.535	OK	15.1915	0.949227	29.3397	OK
AGAP004774	-	-	AGAP004774	-	-	2L:3389140-3399248	-	-	7.02778	0.061469	16.3323	OK	4.17301	0.0553221	9.20192	OK	5.44645	0.0983505	11.3718	OK	9.1719	0.233582	19.1292	OK
AGAP004854	-	-	AGAP004854	-	-	2L:4483667-4490466	-	-	5.9996	0.101	12.9729	OK	4.2297	0.0504999	8.97775	OK	7.628	0.207611	15.9467	OK	13.854	0.263721	29.4246	OK
AGAP005031	-	-	AGAP005031	-	-	2L:8613163-8620262	-	-	7.68846	0.0752543	17.5385	OK	6.03746	0.0618909	13.7724	OK	11.2139	0.168179	24.3464	OK	10.7904	0.245099	23.3649	OK
AGAP005035	-	-	AGAP005035	-	-	2L:8651921-8659157	-	-	3.6323	0.0550109	7.7871	OK	3.40034	0.116134	7.04751	OK	4.2704	0.0733479	8.83842	OK	5.13491	0.0550109	10.9472	OK
AGAP005051	-	-	AGAP005051	-	-	2L:8822785-8824648	-	-	9.51743	0	25.2867	OK	6.62892	0	21.4125	OK	9.12735	0	26.8149	OK	4.02132	0	12.1	OK
AGAP005116	-	-	AGAP005116	-	-	2L:10239043-10240388	-	-	11.7963	0.309579	23.4436	OK	10.6785	0.0281436	21.5861	OK	8.5344	0.450297	16.6047	OK	6.50409	0.253292	12.7772	OK
AGAP005201	-	-	AGAP005201	-	-	2L:12197648-12198565	-	-	5.52383	0	11.6518	OK	4.94433	0	10.2381	OK	8.2717	0.471211	16.1069	OK	6.91286	0.299862	13.4938	OK
AGAP005467	-	-	AGAP005467	-	-	2L:15963586-15980283	-	-	43.1337	0.020479	120.192	OK	50.2796	0.153718	134.902	OK	71.146	0.56526	167.889	OK	49.4213	0.185414	116.192	OK
AGAP005555	-	-	AGAP005555	-	-	2L:17000991-17003289	-	-	4.63352	0.0686875	9.80515	OK	2.54236	0.0171719	5.75258	OK	6.99263	0.0858594	14.4759	OK	5.75021	0.0171719	11.488	OK
AGAP005619	-	-	AGAP005619	-	-	2L:17923834-17928180	-	-	0.9671	0	2.66517	OK	0.495074	0	1.41587	OK	5.24528	0.12493	10.9522	OK	4.28683	0.0694055	8.75898	OK
AGAP005819	-	-	AGAP005819	-	-	2L:21832967-21835239	-	-	3.27086	0.0326102	6.89705	OK	2.24479	0	5.00566	OK	1.84162	0.0163051	4.12519	OK	2.00013	0	4.38607	OK
AGAP005873	-	-	AGAP005873	-	-	2L:22716168-22716812	-	-	478.498	7.61917	946.441	OK	394.461	11.5888	776.707	OK	145.914	20.3605	268.592	OK	76.3994	10.1802	142.395	OK
AGAP005920	-	-	AGAP005920	-	-	2L:23682906-23684697	-	-	18.4798	0.440429	36.7558	OK	13.1839	0.0800779	28.3876	OK	14.0479	0.340331	28.4277	OK	7.24355	0.0600585	14.4741	OK
AGAP006094	-	-	AGAP006094	-	-	2L:26605565-26610180	-	-	1.12511	0	2.87455	OK	0.681032	0	1.68538	OK	4.25317	0.0427761	9.0343	OK	2.85905	0.00855521	5.98009	OK
AGAP006133	-	-	AGAP006133	-	-	2L:27049075-27068621	-	-	3.20686	0.00890003	8.08568	OK	1.84334	0.0150761	4.18112	OK	7.57471	0.0715297	17.3862	OK	6.68373	0.0939359	14.4974	OK
AGAP006175	-	-	AGAP006175	-	-	2L:27655589-27656705	-	-	9.70228	0	19.5759	OK	5.9835	0.206063	11.7799	OK	6.8141	0.137375	13.4628	OK	3.98366	0	8.10513	OK
AGAP006384	-	-	AGAP006384	-	-	2L:31021898-31024362	-	-	1.81652	0	4.09232	OK	0.98647	0	2.26019	OK	3.05841	0.0171227	6.6436	OK	2.42124	0.0171227	5.17105	OK
AGAP006386	-	-	AGAP006386	-	-	2L:31037563-31038934	-	-	4.39504	0	12.9607	OK	3.85573	0	7.70967	OK	14.1461	0.097596	32.1197	OK	13.622	0.228666	29.9345	OK
AGAP006392	-	-	AGAP006392	-	-	2L:31055014-31056338	-	-	2.59818	0	5.48669	OK	2.43247	0	4.9763	OK	4.5	0.0637987	8.93182	OK	5.29755	0.159497	10.4311	OK
AGAP006402	-	-	AGAP006402	-	-	2L:31156742-31165610	-	-	1.13155	0	2.79701	OK	0.396219	0	1.03815	OK	1.4806	0	3.52629	OK	1.7254	0.0257393	3.78368	OK
AGAP006403	-	-	AGAP006403	-	-	2L:31264158-31292788	-	-	1.24267	0	3.19457	OK	0.694654	0	1.8565	OK	2.22517	0.00700565	4.70779	OK	1.38609	0.00700565	3.23661	OK
AGAP006511	-	-	AGAP006511	-	-	2L:33288832-33291140	-	-	22.1403	0.720488	43.5472	OK	13.3039	0.593343	26.0223	OK	31.8511	2.52171	61.3687	OK	12.8753	0.953588	24.8145	OK
AGAP006534	-	-	AGAP006534	-	-	2L:33954273-33962993	-	-	4.34928	0	10.4508	OK	2.17874	0	5.12036	OK	11.9863	0.307994	27.1818	OK	6.68875	0.093398	14.5147	OK
AGAP006599	-	-	AGAP006599	-	-	2L:34634212-34639256	-	-	3.7411	0.00912338	8.95004	OK	1.90396	0	4.74416	OK	4.71326	0.136851	9.61605	OK	2.98891	0	6.37724	OK
AGAP006601	-	-	AGAP006601	-	-	2L:34660624-34667651	-	-	13.5966	0.0366147	33.0118	OK	9.04435	0.0222641	22.8128	OK	16.8016	0.339427	37.1599	OK	12.12	0.147715	26.3375	OK
AGAP006607	-	-	AGAP006607	EIF3I_ANOGA	-	2L:34691854-34693492	-	-	520.874	0.237992	1402.34	OK	568.309	0.91186	1514.81	OK	242.581	1.65747	582.027	OK	67.1634	1.15561	145.102	OK
AGAP006770	-	-	AGAP006770	-	-	2L:38072598-38074133	-	-	6.72002	0.222701	13.3126	OK	5.2904	0.0494892	10.6649	OK	8.87609	0.27219	17.5192	OK	9.38611	0.494892	18.2862	OK
AGAP006800	-	-	AGAP006800	-	-	2L:38584124-38659387	-	-	5.18548	0	14.8591	OK	2.42645	0	7.16674	OK	6.58349	0	15.0038	OK	7.05215	0.0209359	16.2904	OK
AGAP006810	-	-	AGAP006810	-	-	2L:38696490-38697681	-	-	19.9026	0.982825	38.8398	OK	11.4452	0.982825	21.8769	OK	11.5919	0.982825	22.059	OK	8.79286	0.618815	16.9628	OK
AGAP006998	-	-	AGAP006998	-	-	2L:40542176-40546097	-	-	6.70759	0.209503	13.7075	OK	5.60197	0.169597	11.393	OK	5.65628	0.0698342	11.5626	OK	7.87969	0.179574	15.8923	OK
AGAP007335	-	-	AGAP007335	-	-	2L:45643051-45646676	-	-	2.72372	0	6.49765	OK	0.980151	0	2.45766	OK	7.41733	0.101	15.8906	OK	3.93381	0.0673331	8.13609	OK
AGAP007387	-	-	AGAP007387	-	-	2L:46252201-46253620	-	-	30.8796	0.132796	63.4233	OK	27.8739	0.132796	57.3147	OK	12.0383	0.743657	23.2924	OK	11.0072	0.743657	21.2739	OK
AGAP007473	-	-	AGAP007473	-	-	2L:46742692-46750215	-	-	230.256	1.73708	520.65	OK	129.749	0.368499	344.111	OK	376.495	2.05698	897.301	OK	31.3901	0.459006	71.9655	OK
AGAP007481	-	-	AGAP007481	-	-	2L:46848093-46848867	-	-	20.2728	2.22767	38.2417	OK	10.6786	0.795597	20.5264	OK	15.8018	1.48511	29.9144	OK	5.94621	0.265199	11.6157	OK
AGAP007521	-	-	AGAP007521	-	-	2L:47135283-47141337	-	-	4.26617	0	10.4099	OK	3.04713	0	7.24941	OK	19.2756	0.546829	41.4561	OK	9.77321	0.0413241	21.5299	OK
AGAP007568	-	-	AGAP007568	-	-	2L:47760435-47765112	-	-	3.44021	0.0158405	7.68263	OK	2.10013	0.00792023	4.82342	OK	2.38394	0.0158405	5.05311	OK	2.68147	0.0633619	5.77385	OK
AGAP007626	-	-	AGAP007626	-	-	2L:48385936-48387173	-	-	76.3941	0.27475	163.579	OK	41.0624	1.95759	80.1584	OK	14.985	0.995969	29.0205	OK	9.69821	0.789907	18.58	OK
AGAP007739	-	-	AGAP007739	-	-	3R:170089-172297	-	-	15.7993	0.521608	31.1831	OK	9.03161	0.272143	17.78	OK	5.87794	0.0680359	11.8156	OK	6.78123	0.249465	13.3577	OK
AGAP007771	-	-	AGAP007771	-	-	3R:516758-528049	-	-	3.16519	0.0652738	6.71015	OK	1.91425	0.0228458	4.38314	OK	3.65631	0.104438	7.748	OK	3.41768	0.094647	7.16054	OK
AGAP007892	-	-	AGAP007892	-	-	3R:2538558-2551401	-	-	7.35745	0.0162503	18.1861	OK	4.17371	0.0929975	9.59852	OK	11.8679	0.159322	26.2007	OK	11.0829	0.196238	24.2985	OK
AGAP007978	-	-	AGAP007978	-	-	3R:3629505-3634190	-	-	5.5538	0.118183	11.391	OK	6.22568	0.100001	12.891	OK	7.86531	0.227275	16.482	OK	6.63991	0.145456	13.5092	OK
AGAP008015	-	-	AGAP008015	-	-	3R:4186796-4189039	-	-	0.0763378	0	0.255764	OK	0.0953879	0	0.255764	OK	17.3386	0.0319705	39.1958	OK	0.231767	0	0.575469	OK
AGAP008026	-	-	AGAP008026	-	-	3R:4499174-4507999	-	-	3.28193	0	8.41231	OK	1.36817	0	3.53932	OK	7.55142	0.176681	16.0153	OK	5.62818	0.0626933	11.9972	OK
AGAP008035	-	-	AGAP008035	-	-	3R:4769798-4788402	-	-	3.96089	0	12.3678	OK	34.1538	0	95.0227	OK	11.8973	0	52.0743	OK	8.36556	0	48.4162	OK
AGAP008111	-	-	AGAP008111	-	-	3R:5828832-5830873	-	-	15.6019	0.788453	30.5131	OK	12.3035	0.532206	24.0675	OK	13.3382	0.335092	26.4723	OK	8.00906	0.374515	15.5917	OK
AGAP008130	-	-	AGAP008130	-	-	3R:6003810-6005991	-	-	0.947055	0	2.26203	OK	0.363664	0	0.945327	OK	5.40696	0.0506425	11.3946	OK	3.90723	0.0675233	8.20409	OK
AGAP008416	-	-	AGAP008416	-	-	3R:10520949-10523122	-	-	12.0087	0.102102	24.1131	OK	12.1461	0.272273	24.011	OK	6.03191	0.0680681	12.0651	OK	7.65925	0.28929	15.0431	OK
AGAP008509	-	-	AGAP008509	-	-	3R:11432000-11443813	-	-	4.32868	0.0160604	10.3509	OK	2.27834	0	5.62918	OK	9.31668	0.200755	19.2564	OK	1.36738	0	3.03542	OK
AGAP008530	-	-	AGAP008530	-	-	3R:11896814-11900183	-	-	9.87819	0.159639	20.6892	OK	7.50629	0.148996	15.2402	OK	19.1135	0.564057	39.4308	OK	22.5906	0.234137	46.274	OK
AGAP008550	-	-	AGAP008550	-	-	3R:12497559-12498674	-	-	7.84456	0.334052	15.3293	OK	5.96202	0.222701	11.6918	OK	6.74909	0	13.6219	OK	2.51992	0	5.12213	OK
AGAP008632	-	-	AGAP008632	-	-	3R:13774426-13779616	-	-	25.9726	0.178087	55.9906	OK	45.626	0.320557	95.1461	OK	50.1641	0.949799	107.387	OK	4.12784	0.023745	8.99934	OK
AGAP008846	-	-	AGAP008846	-	-	3R:19390505-19391800	-	-	36.2101	0.307503	73.0321	OK	39.6412	0.0307503	83.3334	OK	16.5028	0.645757	32.3494	OK	2.42767	0	5.01231	OK
AGAP008932	-	-	AGAP008932	-	-	3R:21124538-21126722	-	-	14.1393	0.424715	27.8524	OK	10.4147	0.223534	20.5652	OK	15.5307	0.760017	30.2889	OK	13.1206	0.983551	25.2594	OK
AGAP009349	-	-	AGAP009349	-	-	3R:31590411-31591699	-	-	1.18013	0	3.08862	OK	1.1827	0	2.65219	OK	1.44753	0	3.05505	OK	1.48814	0	3.1222	OK
AGAP009444	-	-	AGAP009444	-	-	3R:33532695-33533938	-	-	97.2883	9.26772	185.354	OK	64.4504	6.21134	122.682	OK	86.5141	8.6433	164.058	OK	47.5041	5.61979	89.3579	OK
AGAP009509	-	-	AGAP009509	-	-	3R:34973059-34976602	-	-	7.85427	0.0856602	16.9362	OK	7.99167	0.134609	16.1898	OK	29.467	0.636333	59.3503	OK	5.19264	0.0489487	10.4628	OK
AGAP009632	-	-	AGAP009632	-	-	3R:37344765-37348430	-	-	2.5751	0.0423441	5.64236	OK	2.5358	0.0529302	5.45181	OK	2.14021	0.010586	4.68961	OK	3.03148	0.0529302	6.48924	OK
AGAP009657	-	-	AGAP009657	-	-	3R:37629059-37653347	-	-	3.41668	0	10.9185	OK	3.4933	0	11.1914	OK	4.82693	0	18.858	OK	5.01063	0	17.2723	OK
AGAP009676	-	-	AGAP009676	-	-	3R:38254190-38277482	-	-	1.94154	0	4.50777	OK	1.07313	0	2.52159	OK	1.56331	0	3.55786	OK	2.30783	0	5.07772	OK
AGAP009700	-	-	AGAP009700	-	-	3R:39152787-39153820	-	-	57.9971	0.22765	122.817	OK	32.0602	0.986484	63.097	OK	7.7393	0.417359	15.0249	OK	6.41785	0.22765	12.6346	OK
AGAP009746	-	-	AGAP009746	-	-	3R:42127367-42128777	-	-	42.4994	1.60203	83.4834	OK	25.5266	1.34774	49.6374	OK	22.1112	1.88175	42.3902	OK	11.7173	0.76287	22.6827	OK
AGAP009810	-	-	AGAP009810	-	-	3R:43750710-43751918	-	-	14.3495	1.0667	27.6654	OK	12.3842	0.963471	23.7771	OK	12.7867	0.688194	24.8438	OK	3.9629	0.0688194	7.84541	OK
AGAP009822	-	-	AGAP009822	-	-	3R:43803406-43804237	-	-	6.90306	0.23651	13.5284	OK	7.21397	0.331114	14.096	OK	13.2526	0.898738	25.5904	OK	8.06871	0.520322	15.6097	OK
AGAP010139	-	-	AGAP010139	-	-	3R:49356300-49362525	-	-	18.0286	0.1118	39.6953	OK	16.9469	0.412939	38.0058	OK	28.0134	0.748282	61.4125	OK	32.5969	0.686454	73.9098	OK
AGAP010220	-	-	AGAP010220	-	-	3R:50915599-50916631	-	-	83.8735	9.99839	157.229	OK	41.3768	3.48305	79.2086	OK	28.7063	1.14736	56.2615	OK	9.32462	0.655632	17.9889	OK
AGAP010322	-	-	AGAP010322	-	-	3L:670626-671544	-	-	26.5245	1.27145	51.7904	OK	30.64	3.4753	57.851	OK	28.7112	3.13624	54.2909	OK	28.7262	3.34815	54.079	OK
AGAP010324	-	-	AGAP010324	-	-	3L:761985-827652	-	-	9.61355	0.0412441	20.8833	OK	6.83976	0.0412441	14.2567	OK	9.18523	0.357449	18.2024	OK	14.2752	0.123732	28.8571	OK
AGAP010393	-	-	AGAP010393	-	-	3L:2602193-2608966	-	-	2.36232	0.00642676	5.30208	OK	1.25815	0.0128535	2.82777	OK	2.62911	0.025707	5.52059	OK	5.21592	0.167096	10.7648	OK
AGAP010405	-	-	AGAP010405	-	-	3L:2785612-2786954	-	-	46.3576	0.836643	102.037	OK	55.0346	0.771019	128.78	OK	32.9514	0.821624	70.9777	OK	49.4449	0.889759	107.458	OK
AGAP010459	-	-	AGAP010459	-	-	3L:3926279-3928501	-	-	13.8351	0.495944	27.2402	OK	12.0727	0.257156	23.842	OK	12.8979	0.697995	25.0727	OK	18.7704	1.12047	36.3325	OK
AGAP010462	-	-	AGAP010462	-	-	3L:3935916-3944131	-	-	15.9641	0	38.6949	OK	10.1544	0	29.3061	OK	13.4725	0.0308032	30.6984	OK	17.5892	0.0431244	40.9189	OK
AGAP010575	-	-	AGAP010575	-	-	3L:6454102-6456001	-	-	10.6404	0.347881	20.9656	OK	13.4243	0.602993	26.1606	OK	15.463	1.22918	29.709	OK	6.8533	0.301497	13.4514	OK
AGAP010671	-	-	AGAP010671	-	-	3L:8203775-8205663	-	-	2.95234	0.0204301	6.3742	OK	2.857	0.0204301	6.04732	OK	2.88483	0	6.12904	OK	2.85131	0.0204301	6.00646	OK
AGAP010700	-	-	AGAP010700	-	-	3L:8723312-8727180	-	-	17.832	0.557972	36.3612	OK	8.04438	0.227322	16.3569	OK	10.9637	0.423646	22.1846	OK	12.2773	0.320318	24.7368	OK
AGAP010958	-	-	AGAP010958	-	-	3L:13830845-13849498	-	-	7.37948	0	29.4384	OK	8.29619	0	58.9957	OK	8.07713	0	39.1522	OK	4.87286	0	28.5473	OK
AGAP011157	-	-	AGAP011157	-	-	3L:18105511-18107214	-	-	229.23	23.3836	435.03	OK	216.392	21.0689	411.552	OK	156.369	13.5105	298.318	OK	65.4866	8.92829	122.02	OK
AGAP011180	-	-	AGAP011180	-	-	3L:18286280-18289012	-	-	1.61227	0	4.00817	OK	1.01018	0	2.6964	OK	7.75999	0	15.5954	OK	6.85975	0.267211	13.4334	OK
AGAP011192	-	-	AGAP011192	-	-	3L:18906708-18917239	-	-	4.18539	0.00425375	10.813	OK	1.67098	0	4.30905	OK	4.15074	0.110598	8.6649	OK	4.66862	0.017015	10.158	OK
AGAP011247	-	-	AGAP011247	-	-	3L:19988672-19995036	-	-	16.6636	1.51928	31.8288	OK	16.473	1.6712	31.1831	OK	36.0044	4.25397	67.5698	OK	46.5974	5.46939	87.7381	OK
AGAP011583	-	-	AGAP011583	-	-	3L:28389677-28400190	-	-	5.38771	0	18.1056	OK	2.97973	0	9.50056	OK	22.1006	0.188356	50.0846	OK	15.6276	0.141436	35.0666	OK
AGAP011661	-	-	AGAP011661	-	-	3L:31043002-31046325	-	-	3.16868	0.0289036	6.8357	OK	1.54192	0	3.94534	OK	3.96081	0.0289036	8.12191	OK	2.9175	0.0289036	6.18537	OK
AGAP011684	-	-	AGAP011684	-	-	3L:31356682-31357681	-	-	0.179294	0	0.502471	OK	0.240877	0	0.610143	OK	0.0492526	0	0.179454	OK	0.414001	0	0.89727	OK
AGAP011688	-	-	AGAP011688	-	-	3L:31395603-31403654	-	-	1.98524	0	4.95955	OK	1.33477	0	3.34447	OK	3.46868	0.104359	7.24055	OK	1.71649	0.029817	3.67743	OK
AGAP011847	-	-	AGAP011847	-	-	3L:33990325-33995358	-	-	7.88496	0.298046	15.5282	OK	7.5017	0.357655	14.6638	OK	14.9395	1.34121	28.523	OK	8.23794	0.417264	16.0349	OK
AGAP011881	-	-	AGAP011881	-	-	3L:34614775-34618853	-	-	3.98224	0.0221463	9.36789	OK	2.43581	0.0110732	5.6916	OK	8.22697	0.188244	16.5433	OK	3.24646	0.066439	6.95395	OK
AGAP011938	-	-	AGAP011938	-	-	3L:35400269-35406726	-	-	26.9063	0	64.3571	OK	13.3674	0.066092	30.5345	OK	24.6539	1.14009	48.1976	OK	10.9289	0.512213	21.3312	OK
AGAP012009	-	-	AGAP012009	-	-	3L:36227979-36234710	-	-	7.13772	0.0056296	18.5495	OK	4.13115	0	10.5273	OK	11.8529	0.101333	25.3219	OK	6.44652	0.129481	13.7137	OK
AGAP012057	-	-	AGAP012057	-	-	3L:37173627-37176799	-	-	7.99566	0.118187	16.9598	OK	7.42579	0.0590934	14.8768	OK	19.6722	0.118187	39.8437	OK	12.4175	0.428427	24.4942	OK
AGAP012119	-	-	AGAP012119	-	-	3L:37834517-37836446	-	-	2.0527	0	4.77613	OK	1.76768	0	3.96124	OK	2.34383	0	5.27411	OK	1.70825	0	3.73489	OK
AGAP012120	-	-	AGAP012120	-	-	3L:37837301-37838516	-	-	2.53364	0	5.66596	OK	3.033	0	6.84637	OK	1.79725	0	3.89535	OK	1.26177	0	2.74445	OK
AGAP012211	-	-	AGAP012211	-	-	3L:38895312-38907568	-	-	1.22886	0	3.18209	OK	0.808998	0	2.00447	OK	7.15518	0.125279	14.2067	OK	2.76404	0	5.7879	OK
AGAP012229	-	-	AGAP012229	-	-	3L:39156546-39157938	-	-	22.9631	1.31307	44.564	OK	20.6626	1.44706	39.8209	OK	18.1362	1.58105	34.5954	OK	13.0559	0.911111	25.1895	OK
AGAP012481	-	-	AGAP012481	-	-	UNKN:5769147-5773136	-	-	9.92574	0.123638	20.1529	OK	9.30993	0.370913	18.2778	OK	12.5211	0.844857	24.1711	OK	25.8887	0.412125	51.2066	OK
AGAP012516	-	-	AGAP012516	-	-	UNKN:10367447-10382276	-	-	16.9007	0.663694	33.5706	OK	22.0103	0.802606	43.4951	OK	20.2699	0.787172	39.9451	OK	30.4508	0.524781	61.1987	OK
AGAP012731	-	-	AGAP012731	-	-	UNKN:25798126-25799580	-	-	0.82699	0	1.9782	OK	0.406412	0	0.989101	OK	0.294704	0	0.741825	OK	1.01491	0	2.44528	OK
AGAP012825	-	-	AGAP012825	-	-	UNKN:32088457-32088931	-	-	0.378487	0	0.735485	OK	0.164281	0	0.275807	OK	0.155779	0	0.367743	OK	0.0601799	0	0.275807	OK
AGAP012836	-	-	AGAP012836	-	-	UNKN:33197567-33198351	-	-	2.97864	0.0502169	5.9256	OK	2.8373	0	5.67451	OK	3.17575	0.0502169	6.32733	OK	1.73937	0	3.46497	OK
AGAP013301	-	-	AGAP013301	-	-	2R:30239854-30244313	-	-	3.18168	0.012334	7.44973	OK	1.69923	0	3.82354	OK	11.7266	0.0740039	25.2477	OK	12.623	0.30835	25.1613	OK

## Sheet: CC14 Expression
An. gambiae CC14 Paralogs Expression Levels
tracking_id	class_code	nearest_ref_id	gene_id	gene_short_name	tss_id	locus	length	coverage	L1_FPKM	L3_FPKM	Female_FPKM	Male_FPKM
AGAP011684	-	-	AGAP011684	-	-	3L:31356682-31357681	-	-	0.179294	0.240877	0.0492526	0.414001
AGAP000725	-	-	AGAP000725	-	-	X:13159186-13160745	-	-	5.0545	3.41327	11.2106	7.51769
