# Supplementary material for: Evolution of an Epigenetic Gene Ensemble within the Genus Anopheles
Source: Genome Biol Evol. 2015 Feb 26;7(3):901–15. doi: 10.1093/gbe/evv041 (PMC5322554; doi:10.1093/gbe/evv041)
Supplement: Supplementary Data [file supp_evv041_Supp_File_4.xlsx]

## Sheet: An. Gambiae Complex
VectorBase ID	OrthoDB Group	dN/dS
AGAP000005	MZ22517086-GAM	0.01317
AGAP000029	MZ22500572-GAM	0.18737
AGAP000042	MZ22502497-GAM	0.13764
AGAP000043	MZ22504580-GAM	0.13039
AGAP000145	MZ22521166-GAM	0.85088
AGAP000410	MZ22503464-GAM	0.10091
AGAP000474	MZ22511362-GAM	0.09756
AGAP000532	MZ22502432-GAM	0.06552
AGAP000589	MZ22508257-GAM	0.11327
AGAP000651	MZ22512706-GAM	0
AGAP000668	MZ22501531-GAM	0.13125
AGAP000725	MZ22515578-GAM	0.05524
AGAP001031	MZ22520105-GAM	0.15217
AGAP001140	MZ22500926-GAM	0.22287
AGAP001143	MZ22510210-GAM	0.00768
AGAP001177	MZ22517842-GAM	0.17625
AGAP001228	MZ22523836-GAM	0
AGAP001386	MZ22501173-GAM	0.20405
AGAP001535	MZ22500339-GAM	0.11111
AGAP001539	MZ22509663-GAM	0
AGAP001565	MZ22515585-GAM	0.13346
AGAP001710	MZ22502543-GAM	0.10794
AGAP001736	MZ22515098-GAM	0.09367
AGAP001795	MZ22515019-GAM	0.09736
AGAP001895	MZ22501610-GAM	0.07211
AGAP001917	MZ22504493-GAM	0.11571
AGAP001928	MZ22515351-GAM	0.02258
AGAP001933	MZ22506450-GAM	0.11758
AGAP002019	MZ22514540-GAM	0.02165
AGAP002073	MZ22515802-GAM	0.04036
AGAP002216	MZ22519579-GAM	0.11287
AGAP002241	MZ22507405-GAM	0.17975
AGAP002246	MZ22501388-GAM	0
AGAP002258	MZ22523643-GAM	0.04825
AGAP002260	MZ22510419-GAM	0.01365
AGAP002276	MZ22515483-GAM	0.16275
AGAP002303	MZ22506321-GAM	0.35729
AGAP002330	MZ22521102-GAM	0.0547
AGAP002488	MZ22507284-GAM	0.32399
AGAP002490	MZ22501565-GAM	0.20433
AGAP002646	MZ22511952-GAM	0.07211
AGAP002682	MZ22500510-GAM	0.23363
AGAP002741	MZ22500098-GAM	0.09063
AGAP002943	MZ22508515-GAM	0.11167
AGAP003013	MZ22500565-GAM	0.1968
AGAP003109	MZ22510498-GAM	0.04047
AGAP003177	MZ22524148-GAM	0
AGAP003228	MZ22510359-GAM	0.01296
AGAP003264	MZ22508643-GAM	0.05542
AGAP003282	MZ22500977-GAM	0.09693
AGAP003353	MZ22521356-GAM	0
AGAP003398	MZ22511678-GAM	0.1605
AGAP003439	MZ22500880-GAM	0.14283
AGAP003462	MZ22513277-GAM	0.00506
AGAP003524	MZ22502086-GAM	0.3321
AGAP003597	MZ22501679-GAM	0.13343
AGAP003705	MZ22507754-GAM	0
AGAP003882	MZ22500552-GAM	0.06448
AGAP003893	MZ22513189-GAM	0.17068
AGAP003923	MZ22506648-GAM	0.19703
AGAP003982	MZ22516190-GAM	0.0413
AGAP004078	MZ22508063-GAM	0.15264
AGAP004101	MZ22514608-GAM	0.25877
AGAP004145	MZ22520060-GAM	0.03929
AGAP004280	MZ22508192-GAM	0.02204
AGAP004434	MZ22503934-GAM	0.01263
AGAP004488	MZ22502051-GAM	0.25818
AGAP004560	MZ22503199-GAM	0.39581
AGAP004656	MZ22501546-GAM	0.24138
AGAP004704	MZ22510168-GAM	0.09043
AGAP004723	MZ22522817-GAM	0.03613
AGAP004774	MZ22501185-GAM	0.44028
AGAP004854	MZ22501238-GAM	0.09739
AGAP005031	MZ22507799-GAM	0.01709
AGAP005035	MZ22501339-GAM	0.13259
AGAP005051	MZ22524880-GAM	0.19118
AGAP005116	MZ22516725-GAM	0.01209
AGAP005201	MZ22520772-GAM	0.03311
AGAP005467	MZ22501755-GAM	0.02031
AGAP005555	MZ22505926-GAM	0.07926
AGAP005619	MZ22511671-GAM	0.14014
AGAP005819	MZ22506572-GAM	0.22606
AGAP005873	MZ22524954-GAM	0
AGAP005920	MZ22513644-GAM	0.12056
AGAP006094	MZ22502585-GAM	0.29554
AGAP006133	MZ22500557-GAM	0.07532
AGAP006175	MZ22516172-GAM	0.10749
AGAP006384	MZ22507340-GAM	0.05268
AGAP006386	MZ22517460-GAM	0.08801
AGAP006392	MZ22519881-GAM	0.21722
AGAP006402	MZ22509601-GAM	0
AGAP006403	MZ22503482-GAM	0.156
AGAP006511	MZ22511635-GAM	0.01165
AGAP006534	MZ22505259-GAM	0.06851
AGAP006599	MZ22501811-GAM	0.03189
AGAP006601	MZ22503523-GAM	0
AGAP006607	MZ22514469-GAM	0
AGAP006770	MZ22510625-GAM	0.10224
AGAP006800	MZ22514723-GAM	0.29834
AGAP006810	MZ22522902-GAM	0.03855
AGAP006998	MZ22502215-GAM	0.01126
AGAP007335	MZ22503430-GAM	0.0358
AGAP007387	MZ22513302-GAM	0.00831
AGAP007473	MZ22519092-GAM	0.10104
AGAP007481	MZ22525336-GAM	0
AGAP007521	MZ22504630-GAM	0.04264
AGAP007568	MZ22502633-GAM	0.11686
AGAP007626	MZ22514236-GAM	0.03372
AGAP007739	MZ22509581-GAM	0.00677
AGAP007771	MZ22500470-GAM	0.34459
AGAP007892	MZ22501320-GAM	0.19479
AGAP007978	MZ22501708-GAM	0.17006
AGAP008015	MZ22510193-GAM	0.0383
AGAP008026	MZ22501059-GAM	0.08234
AGAP008035	MZ22506607-GAM	0.1367
AGAP008111	MZ22513002-GAM	0
AGAP008130	MZ22507001-GAM	0.05374
AGAP008416	MZ22512783-GAM	0.2084
AGAP008509	MZ22504148-GAM	0.08323
AGAP008530	MZ22501750-GAM	0.0708
AGAP008550	MZ22511295-GAM	0.0042
AGAP008632	MZ22503279-GAM	0.00234
AGAP008846	MZ22513658-GAM	0.07916
AGAP008932	MZ22511211-GAM	0.01398
AGAP009349	MZ22516071-GAM	0.22737
AGAP009444	MZ22522454-GAM	0
AGAP009509	MZ22503868-GAM	0.02032
AGAP009632	MZ22500141-GAM	0.11987
AGAP009657	MZ22517683-GAM	0.03655
AGAP009676	MZ22507209-GAM	0.07772
AGAP009700	MZ22514984-GAM	0
AGAP009746	MZ22510828-GAM	0.00843
AGAP009810	MZ22516920-GAM	0.01516
AGAP009822	MZ22519456-GAM	0
AGAP010139	MZ22505385-GAM	0.00967
AGAP010220	MZ22517942-GAM	0
AGAP010322	MZ22522746-GAM	0.0421
AGAP010324	MZ22505596-GAM	0.05116
AGAP010393	MZ22500481-GAM	0.23328
AGAP010405	MZ22523488-GAM	0.03767
AGAP010459	MZ22512480-GAM	0.08432
AGAP010462	MZ22502157-GAM	0.03455
AGAP010575	MZ22509704-GAM	0.00952
AGAP010671	MZ22507127-GAM	0.12592
AGAP010700	MZ22502039-GAM	0.00183
AGAP010958	MZ22515744-GAM	0.05699
AGAP011157	MZ22522248-GAM	0.0996
AGAP011180	MZ22504805-GAM	0.24307
AGAP011192	MZ22500045-GAM	0.11371
AGAP011247	MZ22523689-GAM	0
AGAP011583	MZ22506193-GAM	0.23508
AGAP011661	MZ22505173-GAM	0.08738
AGAP011684	MZ22515302-GAM	0.40126
AGAP011688	MZ22501310-GAM	0.13757
AGAP011847	MZ22515945-GAM	0.04134
AGAP011881	MZ22503402-GAM	0.07692
AGAP011938	MZ22510542-GAM	0
AGAP012009	MZ22500882-GAM	0.04874
AGAP012057	MZ22508577-GAM	0.04911
AGAP012119	MZ22508757-GAM	0.03596
AGAP012120	MZ22512195-GAM	0.24124
AGAP012211	MZ22511257-GAM	0
AGAP012229	MZ22505425-GAM	0.10213
AGAP012481	MZ22509507-GAM	0.42671
AGAP012516	MZ22505357-GAM	0.04797
AGAP012731	MZ22514540-GAM	0.02165
AGAP012825	MZ22524880-GAM	0.19118
AGAP012836	MZ22514608-GAM	0.25877
AGAP013301	MZ22509190-GAM	0.24488

## Sheet: D. melanogaster group
FlyBase ID	OrthoDB Group	dN/dS
CG10395	MZ21910707	0.15074
CG10542	MZ21901199	0.05085
CG1057	MZ21910719	0.09482
CG10718	MZ21900989	0.08415
CG10955	MZ21904019	0.04775
CG11033	MZ21900683	0.04705
CG11132	MZ21905556	0.02173
CG1163	MZ21912479	0.03597
CG11680	MZ21900695	0.17725
CG11738	MZ21909889	0.09021
CG11750	MZ21912214	0.03282
CG11802	MZ21908052	0.07517
CG12196	MZ21901452	0.04358
CG12223	MZ21909101	0.0907
CG1244	MZ21901648	0.0779
CG12756	MZ21910582	0.03625
CG13316	MZ21910180	0.37715
CG13363	MZ21902170	0.10076
CG13778	MZ21903205	0.11754
CG14023	MZ21900823	0.14762
CG1435	MZ21908220	0.15932
CG1490	MZ21900707	0.06492
CG14941	MZ21903247	0.11792
CG14962	MZ21905745	0.26081
CG15319	MZ21900314	0.06136
CG15514	MZ21907842	0.03312
CG15636	MZ21912816	0.66887
CG15736	MZ21912104	0.13506
CG15835	MZ21903790	0.06292
CG16817	MZ21911413	0.0671
CG16840	MZ21906792	0.09186
CG1710	MZ21900580	0.23815
CG17149	MZ21901604	0.08822
CG1716	MZ21900300	0.30553
CG17293	MZ21907158	0.00195
CG17383	MZ21907032	0.19313
CG17446	MZ21904036	0.16407
CG17603	MZ21900168	0.05846
CG1765	MZ21903208	0.23363
CG1770	MZ21901003	0.04598
CG18004	MZ21909287	0.08342
CG1966	MZ21900549	0.15401
CG2051	MZ21905524	0.04978
CG2128	MZ21904621	0.01298
CG2275	MZ21909531	0.1242
CG2540	MZ21907910	0.12919
CG2864	MZ21903262	0.22924
CG2995	MZ21900444	0.2257
CG30085	MZ21900540	0.1467
CG3025	MZ21902367	0.11981
CG30390	MZ21908327	0.01747
CG3041	MZ21904038	0.09729
CG31119	MZ21907170	0.06852
CG31212	MZ21900803	0.08688
CG32067	MZ21905066	0.12303
CG32133	MZ21902159	0.05696
CG32343	MZ21903521	0.14467
CG32346	MZ21900156	0.14303
CG3307	MZ21903311	0.09678
CG3313	MZ21904760	0.03667
CG33182	MZ21904166	0.11897
CG3319	MZ21906596	0.02729
CG33261	MZ21905699	0.26059
CG3423	MZ21900865	0.0135
CG34412	MZ21902342	0.08266
CG34438	MZ21900684	0.18505
CG3838	MZ21907645	0.0984
CG3848	MZ21900210	0.1141
CG3886	MZ21901363	0.14762
CG3905	MZ21901309	0.19486
CG3909	MZ21906856	0.04457
CG4003	MZ21905176	0.00461
CG4027	MZ21906032	0.00368
CG40351	MZ21900413	0.28765
CG4063	MZ21903733	0.05108
CG4107	MZ21901717	0.05388
CG4166	MZ21904513	0.07148
CG4185	MZ21911673	0.01021
CG4236	MZ21904755	0.00206
CG42687	MZ21905550	0.24894
CG42803	MZ21900528	0.10157
CG43663	MZ21903739	0.14259
CG43664	MZ21901123	0.15636
CG44246	MZ21906954	0.17005
CG4448	MZ21902474	0.1047
CG4548	MZ21901045	0.08744
CG4617	MZ21907115	0.12758
CG4621	MZ21908185	0.08507
CG4634	MZ21907672	0.03152
CG4886	MZ21907759	0.02995
CG4976	MZ21900584	0.17591
CG5168	MZ21905166	0.02872
CG5170	MZ21900661	0.11752
CG5181	MZ21911774	0.07002
CG5202	MZ21904952	0.07643
CG5216	MZ21902243	0.11232
CG5229	MZ21902635	0.06733
CG5330	MZ21907361	0.10353
CG5358	MZ21903743	0.01788
CG5505	MZ21901805	0.1468
CG5585	MZ21904052	0.08094
CG5595	MZ21907315	0.0115
CG5640	MZ21900804	0.06715
CG5738	MZ21911738	0.0001
CG5846	MZ21909269	0.07832
CG5942	MZ21900589	0.04533
CG5965	MZ21900567	0.10531
CG6121	MZ21903763	0.0409
CG6122	MZ21901585	0.10045
CG6146	MZ21903087	0.11081
CG6170	MZ21900866	0.14357
CG6226	MZ21909411	0.14995
CG6297	MZ21900832	0.16205
CG6363	MZ21907190	0.11205
CG6386	MZ21904474	0.16069
CG6502	MZ21901958	0.03617
CG6554	MZ21906167	0.05212
CG6677	MZ21903128	0.05571
CG6990	MZ21909118	0.07414
CG7006	MZ21910262	0.00749
CG7066	MZ21907536	0.35702
CG7098	MZ21905670	0.13318
CG7144	MZ21901117	0.0233
CG7471	MZ21905350	0.00444
CG7583	MZ21905109	0.14342
CG7752	MZ21902116	0.09027
CG7818	MZ21906133	0.01682
CG7846	MZ21903392	0.08215
CG7869	MZ21901424	0.2019
CG7928	MZ21905647	0.10939
CG7940	MZ21902389	0.06408
CG8013	MZ21902188	0.10629
CG8068	MZ21903617	0.13733
CG8103	MZ21900304	0.03457
CG8120	MZ21910594	0.15819
CG8165	MZ21901333	0.11091
CG8208	MZ21908728	0.10123
CG8409	MZ21911198	0.08656
CG8591	MZ21902546	0.09523
CG8625	MZ21901228	0.02277
CG8631	MZ21903747	0.09516
CG8651	MZ21900079	0.12971
CG8677	MZ21900305	0.31453
CG8815	MZ21900251	0.11264
CG8882	MZ21907020	0.01179
CG8887	MZ21900187	0.1059
CG8924	MZ21904995	0.09317
CG9088	MZ21900287	0.03696
CG9193	MZ21908964	0.00291
CG9242	MZ21902279	0.04716
CG9383	MZ21909387	0.03345
CG9638	MZ21904134	0.19751
CG9648	MZ21911886	0.06035
CG9750	MZ21905076	0.00626
CG9874	MZ21908453	0.02634
CG9954	MZ21911637	0.00426
